# Supplementary material for: Natural Vitamins and Novel Synthetic Antioxidants Targeting Mitochondria in Cognitive Health: A Scoping Review of In Vivo Evidence
Source: Antioxidants (Basel). 2026 Jan 7;15(1):78. doi: 10.3390/antiox15010078 (PMC12837595; doi:10.3390/antiox15010078)
Supplement: Supplementary file 1 [file antioxidants-15-00078-s001.zip]

Archive with 1 entries (1 files):
- antioxidants-4066782-supplementary.pdf
